# Supplementary material for: The sheep KAP8-2 gene, a new KAP8 family member that is absent in humans
Source: Springerplus. 2014 Sep 15;3:528. doi: 10.1186/2193-1801-3-528 (PMC4169784; doi:10.1186/2193-1801-3-528)
Supplement: Supplementary file 1 — Additional file 1: Table S1: Sheep skin ESTs identical to the ovine KAP8-2 gene. (XLS 30 KB) [file 40064_2014_1223_MOESM1_ESM.xls]

## Sheet: EST
Table S1. Sheep skin ESTs identical to the ovine KAP8-2 gene
GenBank accession	Score (bit)	Expect	Identity
GO781125.1	355	5e-95	192/192 (100%)
GO778998.1	355	5e-95	192/192 (100%)
GO777073.1	355	5e-95	192/192 (100%)
GO780070.1	355	5e-95	192/192 (100%)
GO779393.1	355	5e-95	192/192 (100%)
GO766145.1	355	5e-95	192/192 (100%)
GO768646.1	355	5e-95	192/192 (100%)
GO739616.1	355	5e-95	192/192 (100%)
GO736506.1	355	5e-95	192/192 (100%)
GO738396.1	355	5e-95	192/192 (100%)
GO738173.1	355	5e-95	192/192 (100%)
GO710784.1	355	5e-95	192/192 (100%)
GO710584.1	355	5e-95	192/192 (100%)
GO709687.1	355	5e-95	192/192 (100%)
GO705655.1	355	5e-95	192/192 (100%)
GO707617.1	355	5e-95	192/192 (100%)
GO707056.1	355	5e-95	192/192 (100%)
GO706322.1	355	5e-95	192/192 (100%)
GO703222.1	355	5e-95	192/192 (100%)
GO694213.1	355	5e-95	192/192 (100%)
GO693222.1	355	5e-95	192/192 (100%)
GO693118.1	355	5e-95	192/192 (100%)
GO691792.1	355	5e-95	192/192 (100%)
GO691319.1	355	5e-95	192/192 (100%)
GO679286.1	355	5e-95	192/192 (100%)
GO678916.1	355	5e-95	192/192 (100%)
GO678591.1	355	5e-95	192/192 (100%)
EE852829.1	355	5e-95	192/192 (100%)
EE849147.1	355	5e-95	192/192 (100%)
EE848083.1	355	5e-95	192/192 (100%)
EE847151.1	355	5e-95	192/192 (100%)
EE758126.1	355	5e-95	192/192 (100%)
EE758032.1	355	5e-95	192/192 (100%)
EE757975.1	355	5e-95	192/192 (100%)
EE757004.1	355	5e-95	192/192 (100%)
EE756700.1	355	5e-95	192/192 (100%)
EE756552.1	355	5e-95	192/192 (100%)
EE756175.1	355	5e-95	192/192 (100%)
EE755582.1	355	5e-95	192/192 (100%)
EE753480.1	355	5e-95	192/192 (100%)
EE753151.1	355	5e-95	192/192 (100%)
EE751683.1	355	5e-95	192/192 (100%)
EE751546.1	355	5e-95	192/192 (100%)
EE751314.1	355	5e-95	192/192 (100%)
